# Supplementary material for: 2′-Fucosyllactose Increases the Abundance of Blautia in the Presence of Extracellular Fucosidase-Possessing Bacteria
Source: Front Microbiol. 2022 Jun 2;13:913624. doi: 10.3389/fmicb.2022.913624 (PMC9201481; doi:10.3389/fmicb.2022.913624)
Supplement: Supplementary file 1 [file Table_1.XLSX]

## Sheet: TableS1
Table S1. Primer pairs used in this study
Target	Primer name	Sequence (5' to 3')	Reference
Blautia	g-Blau-F	GTGAAGGAAGAAGTATCTCGG	Kurakawa et al., 2015*1
	g-Blau-R	TTGGTAAGGTTCTTCGCGTT
Bifidobacterium bifidum	BiBIF-1	CCACATGATCGCATGTGATTG	Matsuki et al., 1998*2
	BiBIF-2	CCGAAGGCTTGCTCCCAAA
Bifidobacterium catenulatum group	BiCATg-1	CGGATGCTCCGACTCCT	Matsuki et al., 1998*2
	BiCATg-2	CGAAGGCTTGCTCCCGAT
MAGB_040 / MAGF_1420	BpseAfc_F	GTCGTTGCATGACGATTACG	This study
	BpseAfc_R	AAAGTGCCGGAGACACTGAT
*1. Kurakawa, T., Ogata, K., Matsuda, K., Tsuji, H., Kubota, H., Takada, T., et al. (2015). Diversity of intestinal Clostridium coccoides group in the Japanese population, as demonstrated by reverse transcription-quantitative PCR. PLOS ONE 10. doi:10.1371/journal.pone.0126226. *2. Matsuki, T., Watanabe, K., Tanaka, R., and Oyaizu, H. (1998). Rapid identification of human intestinal bifidobacteria…

## Sheet: TableS2
Table S2. List of DDBJ accession nos. of 16S rRNA sequencing data for the cultured fecal microbiota using a pH-controlled single-batch fermenter
Sample name	Participant	Culture conditions			DDBJ accession number
		Medium	B. bifidum MCC2030	Time
2FL_bifidum_subB_24hr-1	B	YCFA-2FL	with	24 h	DRR332977
2FL_bifidum_subB_24hr-2	B	YCFA-2FL	with	24 h	DRR332978
2FL_bifidum_subB_24hr-3	B	YCFA-2FL	with	24 h	DRR332979
2FL_bifidum_subF_24hr-1	F	YCFA-2FL	with	24 h	DRR332980
2FL_bifidum_subF_24hr-2	F	YCFA-2FL	with	24 h	DRR332981
2FL_bifidum_subF_24hr-3	F	YCFA-2FL	with	24 h	DRR332982
2FL_subB_24hr-1	B	YCFA-2FL	without	24 h	DRR332983
2FL_subB_24hr-2	B	YCFA-2FL	without	24 h	DRR332984
2FL_subB_24hr-3	B	YCFA-2FL	without	24 h	DRR332985
2FL_subF_24hr-1	F	YCFA-2FL	without	24 h	DRR332986
2FL_subF_24hr-2	F	YCFA-2FL	without	24 h	DRR332987
2FL_subF_24hr-3	F	YCFA-2FL	without	24 h	DRR332988
2FL_subA_24hr	A	YCFA-2FL	without	24 h	DRR254595
2FL_subC_24hr	C	YCFA-2FL	without	24 h	DRR254597
2FL_subD_24hr	D	YCFA-2FL	without	24 h	DRR254598
2FL_subE_24hr	E	YCFA-2FL	without	24 h	DRR254599
2FL_subG_24hr	G	YCFA-2FL	without	24 h	DRR254601

## Sheet: TableS3
Table S3. List of DDBJ accession nos. of metagenomic sequencing data of feces before fermentation
Sample name	Participant	DDBJ accession number
Alginate_time_subA_0hr_meta	A	DRR254712
Alginate_time_subB_0hr_meta	B	DRR254714
Alginate_time_subC_0hr_meta	C	DRR254716
Alginate_time_subD_0hr_meta	D	DRR254718
feces_subE_meta	E	DRR354681
feces_subF_meta	F	DRR354682
feces_subG_meta	G	DRR354683

## Sheet: TableS4
Table S4. Homologous genes of extracellular GH95 α-L-fucosidase RUMGNA_00842 encoded in MAGs of fecal metagenome
No.	Participant	BLASTP vs RUMGNA_00842		Taxonomic group of MAGs
		identity (%)	coverage (%)
1	A	52.956	73.3395	Ruminococcus_unknown_species
2	B	57.814	72.6015	Ruminococcus_unknown_species
3	D	59.207	72.1402	[Ruminococcus]_lactaris
4	E	99.764	78.1827	[Ruminococcus]_gnavus
5	E	52.956	73.3395	Unknown_species
6	F	52.956	73.3395	Unknown_species
7	G	60.478	73.2934	[Ruminococcus]_faecis
8	G	52.675	73.2934	Faecalimonas_unknown_species
